# Supplementary material for: Morphological disparity and structural performance of the dromaeosaurid skull informs ecology and evolutionary history
Source: BMC Ecol Evol. 2024 Apr 16;24:39. doi: 10.1186/s12862-024-02222-5 (PMC11020771; doi:10.1186/s12862-024-02222-5)
Supplement: Supplementary file 2 — Supplementary Material 2. [file 12862_2024_2222_MOESM2_ESM.xlsx]

## Sheet: S1_fenestrae vs MA
Including Gobivenator
	t value	F value	p value	Adjust R^2
Fenestrae /sf area ratio - Adductor	1.206	1.455	0.2818	0.07042
Fenestrae /sf area ratio - Quadrate	0.7806	0.6094	0.4703	-0.06963
orbit /sf area ratio - Adductor	-0.8927	0.7969	0.4129	-0.03503
orbit /sf area ratio - Quadrate	0.8127	0.6605	0.4533	-0.05999
anorbital /sf area ratio - Adductor	3.0012	9.007	0.03006	0.5717
anorbital /sf area ratio - Quadrate	-0.1466	0.0215	0.8892	-0.1949
postorbital /sf area ratio - Adductor	1.9917	3.967	0.103	0.3309
postorbital /sf area ratio - Quadrate	-1.3416	1.8	0.2374	0.1176
nares/sf ratio - Adductor	-0.302	0.09117	0.7748	-0.1785
nares/sf ratio - Quadrate	-1.2353	1.526	0.2716	0.08059
Only Dromaeosaurids
	t value	F value	p value	Adjust R^2
Fenestrae /sf ratio - Adductor	1.128	1.272	0.3224	0.05164
Fenestrae /sf ratio - Quadrate	-0.692	0.4788	0.527	-0.1164
orbit /sf ratio - Adductor	-3.1142	9.698	0.03573	0.635
orbit /sf ratio - Quadrate	0.0859	0.007377	0.9357	-0.2477
anorbital /sf ratio - Adductor	3.2451	10.53	0.03152	0.6559
anorbital /sf ratio - Quadrate	-0.6725	0.4523	0.5381	-0.123
postorbital /sf ratio - Adductor	4.0331	16.27	0.01569	0.7533
postorbital /sf ratio - Quadrate	-0.399	0.1592	0.7103	-0.2022
nares/sf ratio - Adductor	0.0775	0.006003	0.942	-0.2481
nares/sf ratio - Quadrate	-0.3671	0.1348	0.7321	-0.2093

## Sheet: S2 PC & Centroid vs MA
PCs and MA correlation
(Only PC1 and PCs with significant results are presented here)
Dataset	muscle group	PC	t value	F stat	p value	adjust R^2
a	Adductor	PC1	-5.4225	29.4	0.002889	0.8256
	Quadrate	PC1	0.2907	0.08448	0.783	-0.1801
b	Adductor	PC1	-6.1363	37.65	0.001669	0.8593
	Quadrate	PC1	0.5237	0.2743	0.6229	-0.1376
c	Adductor	PC1	-5.4756	29.98	0.002769	0.8285
	Quadrate	PC1	0.7817	0.611	0.4698	-0.06933
		PC5	-2.7959	7.817	0.03818	0.5319
d	Adductor	PC1	-4.3443	18.87	0.007399	0.7487
	Quadrate	PC1	1.0331	1.067	0.3489	0.01109
		PC7	3.1337	9.82	0.02585	0.5951
Centroid size and MA correlation
Dataset	muscle group	t value	F stat	p value	adjust R^2
a	Adductor	3.2625	10.64	0.02238	0.6165
	Quadrate	-0.301	0.09061	0.7755	-0.1786
b	Adductor	3.4691	12.03	0.01787	0.6478
	Quadrate	-0.1847	0.0341	0.8607	-0.1919
c	Adductor	3.0881	9.536	0.02722	0.5872
	Quadrate	-0.4221	0.1781	0.6905	-0.1587
d	Adductor	3.2118	10.32	0.02368	0.6082
	Quadrate	-0.3751	0.1407	0.723	-0.1672

## Sheet: S3 PC & Centroid vs MWAM
PCs and MWAM strain correlation
(Only PC1 and 2 are presented unless other PCs show significant results)
Dataset	PC	t value	F stat	p value	adjust R^2
a	1	-1.187	1.409	0.2886	0.0638
	2	0.4104	0.1684	0.6985	-0.1609
b	1	-1.0463	1.095	0.3433	0.01555
	2	-0.8437	0.7118	0.4373	-0.05046
c	1	-0.6703	0.4492	0.5324	-0.1011
	2	1.5641	2.447	0.1786	0.1943
d	1	-0.1561	0.02438	0.882	-0.1942
	2	2.4604	6.054	0.0572	0.4572
Centroid size and MWAM strain correlation
Dataset	t value	F stat	p value	adjust R^2
a	1.3455	1.81	0.2363	0.119
b	1.4795	2.189	0.1991	0.1654
c	1.2205	1.49	0.2767	0.07546
d	1.2831	1.646	0.2557	0.09726

## Sheet: S4_PCs vs centroid
Including Gobivenator
Dataset	PC	t value	F value	p value	Adjust R^2
a	1	-0.608	0.3696	0.5582	-0.06728
	2	10.972	120.4	1.645e-06	0.9227
a (exclude Microraptor)	1	723.1	-26.891	2.52e-08	0.989
	2	-0.1659	0.02751	0.873	-0.1384
b	1	-15.321	234.7	3.269e-07	0.9629
	2	-1.5864	2.517	0.1513	0.1442
b (exclude Microraptor)	1	-4.0708	16.57	0.00358	0.6337
	2	10.237	104.8	7.123e-06	0.9202
c	1	-3.5714	12.76	0.01602	0.6621
	2	1.2893	1.662	0.2537	0.0994
d	1	-2.882	8.306	0.02799	0.5107
	2	1.3117	1.721	0.2376	0.09334
Only Dromaeosaurids (excluding Gobivenator)
	PC	t value	F stat	p value	R^2 adj
a	1	-0.5266	0.2773	0.6127	-0.08731
	2	11.939	142.5	2.228e-06	0.9402
a (exclude Microraptor)	1	-3.4984	12.24	0.01001	0.5842
	2	11.741	137.9	7.359e-06	0.9448
b	1	-14.849	220.5	1.506e-06	0.9648
	2	1.4074	1.981	0.2021	0.1092
b (exclude Microraptor)	1	-25.09	629.5	2.639e-07	0.989
	2	-0.0725	0.005258	0.9446	-0.1656
c	1	-3.657	13.37	0.02164	0.7122
	2	0.9791	0.9587	0.383	-0.008334
d	1	-2.813	7.913	0.03742	0.5353
	2	2.5702	6.606	0.05002	0.483

## Sheet: S6_extra dataset
PCA proportion of variance explained
PC1	PC2	PC3	PC4	PC5	PC6	PC7	PC8
0.368184	0.212691	0.172427	0.102882	0.0595183	0.0404584	0.0253315	0.018508
[PGLS] PC1 and 2 and centroid size correlation
PC	t value	F value	p value	Adjust R^2
1	-2.9249	8.555	0.02646	0.5191
2	1.8494	3.42	0.1139	0.2569
Kmult calculatioins
K mult	p value	Effect size
0.885	0.001	3.2788
Blomberg's K for PCs
(Only significant PCs are presented)
PC	K	p value
1	1.50761	0.013
2	1.276	0.027
[PGLS] PCs and MA correlations
(Only PC1 and other significant PCs are presented)
muscle group	PC	t value	F stat	p value	Adjust R^2
Adductor	PC1	-3.5183	12.38	0.01695	0.7123
Quadrate	PC1	1.15	1.322	0.3022	0.2092
	PC8	4.702	22.11	0.005328	0.8156
[PGLS] Centroid size and MA correlations
muscle group	t value	F stat	p value	Adjust R^2
Adductor	3.2118	10.32	0.02368	0.6735
Quadrate	-0.3751	0.1407	0.723	0.02736
[PGLS] PCs and MWAM strain correlations
PC	t value	F stat	p value	Adjust R^2
1	0.0439	0.001926	0.9667	0.0003851
2	2.3806	5.667	0.06312	0.5313
[PGLS] Centroid size and MWAM strain correlation
t value	F stat	p value	Adjust R^2
1.2831	1.646	0.2557	0.2477
